# Supplementary material for: Single Step Laser-Induced Deposition of Plasmonic Au, Ag, Pt Mono-, Bi- and Tri-Metallic Nanoparticles
Source: Nanomaterials (Basel). 2021 Dec 31;12(1):146. doi: 10.3390/nano12010146 (PMC8746481; doi:10.3390/nano12010146)
Supplement: Supplementary file 1 [file nanomaterials-12-00146-s001.zip]

Archive with 1 entries (1 files):
- nanomaterials-1503356-SI.pdf
